# Supplementary material for: Mitocryptide-2: Identification of Its Minimum Structure for Specific Activation of FPR2–Possible Receptor Switching from FPR2 to FPR1 by Its Physiological C-terminal Cleavages
Source: Int J Mol Sci. 2021 Apr 15;22(8):4084. doi: 10.3390/ijms22084084 (PMC8071274; doi:10.3390/ijms22084084)
Supplement: Supplementary file 1 [file ijms-22-04084-s001.zip]

Archive with 3 entries (2 files):
- Supplementary Material .pdf
- __MACOSX/
- __MACOSX/._Supplementary Material .pdf
